# Supplementary material for: Fear of Violence among Colombian Women Is Associated with Reduced Preferences for High-BMI Men
Source: Hum Nat. 2019 Jul 31;30(3):341–69. doi: 10.1007/s12110-019-09350-8 (PMC6698270; doi:10.1007/s12110-019-09350-8)
Supplement: Supplementary file 1 — (XLSX 34 kb) [file 12110_2019_9350_MOESM1_ESM.xlsx]

## Sheet: Study 1
European_male_highBMI_preference	Elsalvador_male_highBMI_preference	Sex	Age	YES_NO_CHILDREN	public_viol_all_part_below_41_1_of_2	domestic_viol_all_part_below_41_2_of_2	Access_health_all_part_below_41_1of_2	illnesses_all_part_below41_2_of_2	Education_all_part_below_41_1_of_1	Intert_access
60	60	1	71	1						7
80	80	1	75	1						7
80	40	1	25	1	-1.26393	-1.11029			0.05512	7
100	60	1	18	0					-1.06107	7
60	40	1	78	1						7
60	40	1	77	1						7
100	60	1	22	0	-0.84033	-0.54226	-0.00918	-1.11316	-1.06107	4
40	80	1	25	1	0.30335	-0.74304	-0.00918	-1.11316	-1.06107	7
100	100	1	35	1	-2.02775	0.70577	1.2984	-1.24521	-2.73031	7
40	40	1	39	1	-0.09696	-0.55454	1.2984	-1.24521	-2.73031	7
20	40	1	34	0	-1.01904	-1.26199	-0.07954	-0.93953	0.47013	7
40	40	1	35	0	-0.34792	-0.14918	-0.07954	-0.93953	0.47013	7
80	60	1	46	1						7
60	80	1	29	1	1.05402	-0.04163	-0.07954	-0.93953	0.47013	7
80	20	1	28	0	-0.55962	-0.05812	-0.07954	-0.93953	0.47013	7
100	60	1	25	0	-0.36493	0.70446	-0.07954	-0.93953	1.30014	7
100	40	1	34	1	1.02729	1.26565	-0.07954	-0.93953	-1.06107	7
60	40	1	30	1	0.44158	-0.58013	-0.07954	-0.93953	0.05512	6
80	100	1	25	1	-1.11457	0.22025	-0.07954	-0.93953	-1.06107	5
100	40	1	25	0	-0.16295	1.06705	1.22804	-1.07159	0.05512	7
60	20	1	34	0	-0.81078	-0.40291	-0.1499	-0.76591	0.47013	7
40	0	1	35	0	0.21777	-1.77768	-0.1499	-0.76591	0.47013	7
0	20	1	37	0	0.10157	0.75819	-0.1499	-0.76591	0.05512	7
60	40	1	54	0						7
60	20	1	29	0	-1.06195	-0.7477	-0.1499	-0.76591	0.47013	7
40	60	1	27	1	-0.89296	0.42569	-0.1499	-0.76591	-2.73031	7
60	60	1	32	1	-0.18258	1.2242	-0.1499	-0.76591	-2.73031	7
60	40	1	29	1	1.06149	1.32599	-0.1499	-0.76591	-1.06107	6
60	100	1	26	1	-0.43354	1.62956	-0.1499	-0.76591	0.59896	5
60	40	1	27	1	-1.98767	-1.25516	-0.1499	-0.76591	-2.73031	4
60	80	1	37	0	-0.3542	-0.64567	1.15768	-0.89796	-1.06107	6
80	40	1	21	0	0.28028	1.47793	-0.22026	-0.59229	0.47013	7
100	80	1	34	1	-0.13623	-0.24024	-0.19676	-0.28545	0.47013	7
80	60	1	29	0	-0.32465	-0.50632	-0.19676	-0.28545	0.47013	7
40	40	1	30	0	-0.57581	-0.85111	-0.19676	-0.28545	0.47013	7
40	40	1	30	0	-0.82415	0.25073	-0.19676	-0.28545	0.47013	7
80	80	1	29	0	1.30518	0.30316	-0.19676	-0.28545	0.47013	7
100	100	1	27	1	-1.06195	-0.7477	-0.19676	-0.28545	0.47013	7
60	40	1	59	1						7
80	40	1	31	0	-1.0824	1.05608	1.11082	-0.41751	-1.06107	7
60	60	1	35	1	-0.1334	1.2064	1.11082	-0.41751	0.05512	7
40	80	1	27	0	-0.61589	1.10982	-0.26712	-0.11183	0.47013	7
40	60	1	27	0	-0.41756	1.6724	-0.26712	-0.11183	0.47013	7
20	40	1	38	0	-1.05203	-0.4512	-0.26712	-0.11183	0.47013	7
80	20	1	26	0	0.67354	-0.37381	-0.26712	-0.11183	0.47013	7
60	40	1	23	0	1.02729	1.26565	-0.26712	-0.11183	1.30014	7
80	0	1	24	0	0.34991	-0.34365	-0.26712	-0.11183	0.47013	7
80	60	1	29	0	-0.84033	-0.54226	2.2007	1.1022	0.47013	7
80	20	1	31	0	1.05402	-0.04163	-0.43133	-0.07141	0.47013	7
80	40	1	28	0	0.78605	1.21736	-0.33748	0.06179		7
100	0	1	29	0	1.17524	-0.13876	-0.33748	0.06179		7
40	80	1	40	1	0.5448	1.16908	-0.33748	0.06179	-2.73031	7
40	60	1	27	1	2.00766	-1.084	0.9701	-0.07026	-1.06107	4
20	60	1	28	1	0.36245	0.64933	-0.40784	0.23542	0.05512	5
40	100	1	22	1	-0.42383	1.17591	4.58318	0.19138	0.47013	5
80	40	1	65	1						7
80	60	1	30	0	0.92187	-1.47566	-0.31398	0.36863	0.47013	7
80	60	1	47	1						4
40	60	1	19	0	0.76277	1.57451	-0.38434	0.54225	0.47013	7
80	80	1	24	0	0.87631	-1.75406	-0.38434	0.54225	0.47013	7
20	60	1	22	1	-0.34792	-0.14918	-0.38434	0.54225	1.71515	7
60	80	1	23	1	-0.41756	1.6724	-0.38434	0.54225	0.05512	7
40	40	1	22	0	-0.84033	-0.54226	-0.4547	0.71587	0.47013	7
80	20	1	24	0	0.05866	1.27249	4.53632	0.67183	-2.73031	7
100	80	1	23	1	0.07829	1.11534	-0.36084	0.84908	0.05512	7
80	40	1	32	0	-1.26028	-1.31028	-0.59542	1.06312	0.47013	7
100	80	1	29	0	0.67191	-0.94932	-0.50156	1.19633	0.47013	7
20	80	1	45	1						7
80	60	1	64	1						7
60	80	1	30	1	-2.00103	-0.60151	-0.57192	1.36995	-1.06107	7
40	80	1	39	1	0.1283	-0.54909	-0.82999	1.27716	0.47013	7
60	100	1	36	1	-1.06195	-0.7477	1.8959	2.58399	0.05512	7
60	20	1	27	0	1.29182	0.9568	-0.64228	1.54358	0.47013	7
40	100	1	39	1	1.24387	-2.08132	6.55861	3.7149	-1.06107	6
100	40	2	76	1						6
40	40	2	69	1						7
60	60	2	68	1						7
80	60	2	34	1	-0.08099	1.28422	-0.00918	-1.11316	-1.06107	7
80	60	2	23	1	-2.02775	0.70577	-0.00918	-1.11316	0.47013	7
0	40	2	42	1						7
60	100	2	21	1	-1.34328	1.16494	-0.00918	-1.11316	0.05512	5
40	80	2	29	1	1.03721	1.56215	-0.00918	-1.11316	-1.06107	6
20	40	2	28	0	-0.36129	0.50446	-0.07954	-0.93953	0.47013	7
100	60	2	31	0	0.17121	-1.06339	-0.07954	-0.93953	0.47013	7
100	20	2	40	1	0.78605	1.21736	-0.07954	-0.93953	0.47013	7
60	40	2	43	1						7
60	40	2	24	1	0.31954	1.16363	-0.07954	-0.93953	0.05512	7
20	40	2	22	1	0.74941	2.22815	-0.07954	-0.93953	0.05512	7
80	80	2	50	1						7
60	40	2	18	1	0.76277	1.57451	1.22804	-1.07159	-1.06107	6
60	80	2	19	0	-0.58917	-0.19747	1.22804	-1.07159	0.05512	7
80	40	2	33	1	1.05402	-0.04163	-0.1499	-0.76591	0.47013	7
40	60	2	33	0	0.36954	-0.5008	-0.1499	-0.76591	1.30014	7
40	20	2	46	1						4
60	80	2	20	1	0.10157	0.75819	-0.1499	-0.76591	0.47013	7
20	60	2	53	1						7
100	40	2	39	1	-0.86706	0.76503	1.15768	-0.89796	-1.06107	7
20	80	2	27	1	-0.39711	-0.13138	1.15768	-0.89796	0.05512	5
40	80	2	40	1	-1.10203	1.21323	1.15768	-0.89796	0.05512	6
80	40	2	28	0	-0.05041	-1.26883	-0.22026	-0.59229	0.47013	7
100	40	2	34	0	0.34647	0.60649	-0.22026	-0.59229	0.47013	7
20	20	2	24	0	0.59116	-0.29536	-0.22026	-0.59229	0.47013	7
80	80	2	20	1	1.01393	1.9193	-0.22026	-0.59229	-1.06107	7
80	40	2	56	1						7
20	40	2	18	1	0.0953	0.2617	-0.22026	-0.59229	-1.06107	7
100	60	2	22	0	0.34991	-0.34365	-0.29061	-0.41866	1.30014	7
20	40	2	30	1	0.78949	0.26722	-0.29061	-0.41866	0.05512	7
40	60	2	28	1	-0.44346	1.33306	-0.29061	-0.41866	-2.73031	5
60	100	2	37	0	-0.84033	-0.54226	-0.19676	-0.28545	0.47013	7
60	0	2	21	0	1.23151	-1.3067	-0.19676	-0.28545	0.47013	7
40	80	2	30	0	-0.01621	-1.20849	-0.19676	-0.28545	0.47013	7
40	60	2	25	1	0.20541	-1.00305	-0.19676	-0.28545	0.47013	7
100	80	2	29	0	0.85568	-0.60422	-0.19676	-0.28545	0.47013	7
60	0	2	22	1	-0.17549	0.07407	-0.19676	-0.28545	-1.06107	7
60	40	2	25	1	-1.33619	0.01481	-0.19676	-0.28545	-1.06107	7
40	60	2	43	1						7
40	20	2	30	0	1.31854	-0.35049	-0.36097	-0.24504	0.47013	7
40	20	2	26	0	0.81277	-0.08992	-0.36097	-0.24504	0.47013	7
60	80	2	67	1						7
100	40	2	34	1	-0.00385	-1.98312	-0.26712	-0.11183	0.47013	7
80	40	2	23	0	0.3661	0.44934	-0.26712	-0.11183	0.47013	7
60	60	2	33	0	0.91478	-0.32552	-0.26712	-0.11183	0.47013	7
20	80	2	20	1	-0.64544	0.97047	-0.26712	-0.11183	-1.06107	7
40	80	2	47	1						7
60	40	2	26	0	0.39282	-0.85795	-0.43133	-0.07141	0.47013	7
80	40	2	18	1	1.1886	-0.7924	-0.33748	0.06179	-1.06107	7
40	100	2	33	0	-0.83406	-0.04576	-0.33748	0.06179	0.47013	7
20	60	2	26	0	-1.32992	0.5113	-0.33748	0.06179	0.05512	7
40	100	2	39	1	-1.4819	-1.51572	-0.24362	0.195	0.47013	7
40	100	2	32	0	-0.53654	-1.16541	-0.24362	0.195	0.05512	7
80	60	2	34	1	-0.07004	-1.11168	-0.40784	0.23542	0.47013	7
100	80	2	43	1						7
20	100	2	29	0	0.39282	-0.85795	-0.31398	0.36863	0.47013	7
60	40	2	18	1	-1.5578	-0.19063	-0.31398	0.36863	1.71515	4
80	60	2	47	1						7
80	20	2	29	0	-0.33456	-0.80282	-0.4782	0.40904	0.47013	7
40	40	2	26	1	-1.98767	-1.25516	-0.4782	0.40904	-2.73031	7
100	40	2	32	1	0.02567	2.08328	-0.4782	0.40904	0.05512	7
100	100	2	31	0	0.41245	-1.0151	-0.38434	0.54225	0.47013	7
80	20	2	30	0	0.85224	0.34592	-0.38434	0.54225	0.47013	7
80	40	2	52	1						7
60	20	2	28	0	1.60635	-1.01649	-0.54855	0.58267	0.47013	7
40	40	2	38	0	-1.32992	0.5113	-0.54855	0.58267	0.05512	5
100	80	2	35	1	-1.76605	-1.04972	0.92324	0.4102	0.47013	7
60	40	2	49	1						5
80	40	2	22	1	-0.11639	0.35276	-0.4547	0.71587	-1.06107	5
40	80	2	26	0	0.1283	-0.54909	-0.52506	0.8895	0.47013	7
40	80	2	33	0	3.31448	-0.90351	-0.4312	1.02271	0.47013	7
20	80	2	18	0	-0.63208	0.31683	-0.50156	1.19633	1.71515	7
40	60	2	19	0	0.1283	-0.54909	-0.50156	1.19633	1.30014	7
60	80	2	34	1	0.61564	0.21862	-0.50156	1.19633	0.05512	7
40	80	2	49	1						7
40	60	2	22	0	0.1283	-0.54909	-0.66578	1.23675	1.30014	7
80	100	2	50	1						7
80	40	2	40	0	-1.52481	-1.00143	-0.57192	1.36995	0.47013	7
20	20	2	21	0	0.79597	1.51386	-0.57192	1.36995	1.30014	7
20	80	2	34	0	0.04874	0.97599	-0.97071	1.62441	1.30014	7
20	100	2	27	0	-0.27567	-1.27427	-1.08793	2.27849	0.47013	7
80	40	2	28	0	3.04996	-0.59466	-1.39287	2.66616	0.47013	7
80	40	2	29	1	0.78949	0.26722	0.10242	2.80052	0.05512	7
40	20	2	28	0	3.07668	-1.90195	-1.76803	4.32156	0.47013	7

## Sheet: Study 1 notes
Men	1
Women	2

## Sheet: Study 2
bmi_HispanicMale_Preference_percentage	bmi_EuropeanMale_Preference_percentage	bmi_ColombianMale_Preference_percentage	Age	Sex	Children	internet_low_0_or_high_1	Final_Only_TV_as_Factor_women_under_40_1_of_1	Final_Helath_Factor_women_under_40_1_of_1	Final_public_violence_factor_women_under_40_1_of_2	Final_domestic_violence_factor_women_under_40_2_of_2	Weekly_internet	General_violence_men_41	Violence_type_2_men_41	Violence_type_3_men_41	Illnesses_men_41	Health_men_41	TV_watching_men_41
80	20	40	21	0		1					3	-0.74157	-0.63724	0.05323	2.46748	0.59446	-1.27682
20	100	40	21	0		1					4	0.31171	-1.22388	-0.03637	-0.50044	-0.20075	-1.27682
40	80	40	37	0	0	1					4				-0.19717	-1.03146	-0.86045
0	40	60	20	0	0	1					4	-1.54604	0.42777	-0.22352	1.3366	1.1344	-1.27682
20	100	40	27	0	0	1					3	-0.41258	0.43152	-1.63212	1.76133	-1.28063	-0.44408
20	0	20	30	0	0	1					4	-0.80932	-0.78965	-0.42718	0.773	-1.18563	-2.09818
0	80	60	21	0	0	1					4	-0.2452	-0.28671	0.70635	0.66971	0.45787	-1.27682
20	40	60	20	0	0	1					4	-0.92791	-0.75737	0.62613	-0.46118	0.9978	0.37728
20	100	60	27	0	0	1					3	0.75354	0.40536	-0.06427	-0.66116	0.18501	1.19864
40	80	40	29	0	0	1					4	1.14785	-2.04406	2.77159	-1.63132	0.33918	-1.27682
100	40	20	21	0	0	1					5	0.09802	0.11309	0.06566	1.87911	2.31504	0.38867
40	80	20	21	0	0	1					4	-0.4384	-0.92574	-0.38708	0.81226	0.01293	-0.03909
60	60	20	23	0	0	1					4	-0.5335	-0.13305	-0.52921			0.38867
40	80	20	30	0	0	0					1	0.70625	0.508	-0.93705	1.29734	-0.06416	0.37728
40	60	20	18	0	0	1					4	-1.49564	0.1651	0.1985	0.52716	0.9028	-0.44408
40	80	40	22	0	0	1					4	-1.31933	-0.13701	0.2646	-0.5397	-1.39931	-0.86045
40	40	20	18	0	0	1					4	1.17712	-0.41201	0.81902	-0.84297	-0.5686	0.3659
0	60	60	27	0	0	1					4	-0.3045	0.23786	0.4152	0.66971	0.45787	-0.84906
40	40	0	21	0	0	1					4	-0.56124	0.70896	0.5544	0.72714	1.71559	-0.03909
20	40	0	18	0	0	1					3	-0.08407	1.53601	0.26212	2.66746	1.40725	0.78227
40	60	60	25	0	0	0					1	0.11858	-0.14842	-0.17369	1.11553	-0.81778	-0.84906
40	40	40	28	0	0	0					2	0.85686	-0.63756	0.93653	-0.33972	-0.58652	1.59224
40	80	100	22	0	0	1					4	0.38254	-1.68504	-0.25134	-1.28879	0.70704	-1.27682
80	20	60	23	0	0	1					4	-1.35634	0.00186	-0.44509	-0.80371	0.62995	-0.44408
40	40	40	21	0	0	1					4	1.30328	1.18264	-2.41678	1.29734	-0.06416	0.79366
40	20	40	20	0	0	1					4	-0.49708	-1.18688	-0.0623	-0.05462	-1.47639	-2.09818
40	20	0	28	0	0	1					4	-1.09778	0.37756	-0.27857	-0.80371	0.62995	-0.86045
60	100	40	26	0	0	1					4	-0.51088	0.23771	0.06378	0.63045	-0.74069	-2.09818
80	60	40	34	0	0	1					4	0.37728	0.3507	0.62458	0.28791	-1.10854	-1.68181
40	20	20	59	0	1	0					1
80	80	40	21	0	0	1					4	-1.4062	-0.26189	0.96661	-0.50044	-0.20075	0.79366
40	60	20	30	0	0	1					4	-1.28295	0.27688	0.98406	-1.02478	-1.32222	0.35451
60	80	40	23	0	0	1					5	1.11783	1.01282	0.70991	0.02391	0.92072	-0.45546
20	60	40	21	0	0	1					4	0.7637	-0.6889	-0.15297	1.35477	1.19357	-0.86045
20	100	60	45	0	0	0					1
40	60	40	22	0	0	1					4	0.00458	1.06497	-0.28632	1.58244	-0.95403	0.37728
80	40	80	18	0	0	0					2	0.4772	0.96215	0.46643	0.18462	0.53495	1.17587
60	40	40	19	0	0	1					5	0.33006	0.75728	-0.06768	-0.31863	0.55287	-0.46685
40	40	20	19	0	0	0					1	-0.3408	-1.36188	-0.90321	-0.50044	-0.20075	1.60363
40	80	40	38	0	0	1					4	-0.15399	-0.84875	0.09202	0.63045	-0.74069	-1.27682
60	100	40	22	0	0	1					4	-0.16907	-0.86904	0.09438	-0.15791	0.1671	-1.27682
80	80	40	27	0	0	1					4	-0.13895	-1.06026	-0.4749	-0.50044	-0.20075	-0.03909
60	60	40	26	0	0	1					4	-0.34726	1.19277	-0.05325	-0.15791	0.1671	0.3659
60	80	100	20	0	0	1					5	-0.73239	0.94859	-0.11601	1.35477	1.19357	1.59224
20	100	80	22	0	0	1					4	-0.29303	-1.56766	-0.52927	0.30901	0.03084	-0.01631
40	80	20	18	0	0	1					4	0.76993	-0.24842	3.41801	0.08134	2.17844	0.34312
40	20	80	32	0	0	1					3	-0.31204	-1.53757	0.01433	0.97298	-0.37284	-0.86045
60	80	40	51	0	0	0					1
80	80	60	22	0	0	0					1	2.91135	-1.35773	0.37561	-0.66116	0.18501	0.38867
20	100	60	20	0	0	1					4	-1.19945	-0.66207	-0.13629	-0.46118	0.9978	-0.44408
40	80	60	18	0	0	1					4	0.26576	-1.03034	0.21526	-1.02478	-1.32222	1.59224
40	80	100	19	0	0	1					4	2.02829	-0.46754	-0.56356	2.02166	1.8701	1.19864
20	20	20	18	0	0	1					5	1.03271	0.768	-0.46566	0.18462	0.53495	-1.68181
60	60	0	60	0	0	0					1
40	60	40	20	0	0	1					4	0.13748	-0.38059	-0.23638	0.14536	-0.6636	-0.44408
80	80	80	18	0	0	1					4	0.18922	0.05255	-0.57711	0.28791	-1.10854	-0.47824
60	100	60	18	0	0	0					1	2.00841	-0.0042	-1.25396	-0.5397	-1.39931
40	40	20	22	0	1	1					4	1.31614	0.28443	-0.222	-0.50044	-0.20075	-1.27682
80	40	80	18	0	0	0					1	-1.28544	-1.38477	1.22603	-0.23643	-2.23001	2.00862
60	100	20	27	0	1	0					1				-0.31863	0.55287	1.19864
40	100	80	44	0	1	1					4
40	100	60	45	0	1	0					1
60	80	60	35	0	1	1					4	1.09487	0.47869	-2.47055	0.00281	-0.21867	-0.03909
20	100	60	26	0	1	0					2	0.72682	-0.66878	0.64477	0.43046	-1.55348	1.18726
20	100	80	24	0	1	0					2	0.53639	1.18989	0.18651	-0.80371	0.62995	-1.27682
40	60	80	59	0	1	0					2
60	40	20	27	0	1	0					1	0.71943	-1.37423	-0.66859	1.45806	-0.44992	0.3659
60	60	40	32	0	1	1					4	2.40794	-0.33769	0.73808	1.45806	-0.44992	-0.46685
40	60	80	43	0	1	0					1
40	80	40	34	0	1	1					4	-0.38277	0.21794	0.57983	-1.32805	-0.49152	0.77088
40	100	100	41	0	1	0					1	-0.03014	-1.16929	-1.66376	2.22824	-1.41688	-0.87184
60	80	80	25	0	1	1					4	-0.02423	-0.7311	-0.78915	-0.68225	-0.95437	-0.03909
60	60	80	36	0	1	0					1	1.57482	0.92395	0.89037	-1.14624	0.2621	-0.45546
40	40	40	48	0	1	1					4
20	80	20	59	0	1	0					1
60	100	60	45	0	1	0					1
60	80	40	40	0	1	0					2	0.13392	0.56838	-0.14279	-1.28879	0.70704	1.18726
40	40	100	40	0	1	0					1	-2.14167	0.36412	0.07429	-0.46118	0.9978	0.37728
40	60	0	32	0	1	0					0	0.43358	1.24054	1.47762	-0.94626	1.07489	-0.05048
60	40	60	25	0	1	1					3	-0.3167	-0.33417	-0.41573	-1.63132	0.33918	-0.03909
60	0	100	30	0	1	0					1	2.24411	0.48051	-0.3039	-0.60373	1.44274	1.18726
0	60	20	60	0	1	0					1
40	100	80	24	0	1	0					1	-0.66714	1.38414	0.09499	0.83043	0.0721	0.35451
40	80	80	27	0	1	1					4	-0.02703	-1.22287	0.49673	-0.50044	-0.20075	0.37728
40	80	100	40	0	1	0					0	-0.05842	-1.56539	-2.82962	-0.37898	-1.78507
60	60	80	49	0	1	0					0
20	60	20	31	0	1	1					3	-0.43636	-0.00673	-2.02764	-1.63132	0.33918	0.3659
0	40	100	37	0	1	0					0	-1.27991	0.03402	-1.23529	0.1061	-1.86216	0.3659
80	100	80	46	0	1	1					4
40	80	60	29	0	1	1					4	-0.24122	-1.35694	-1.3956	-0.2612	1.81059	2.00862
60	20	40	53	0	1	0					1
40	80	20	21	0	1	1					4	-0.91574	1.55123	-0.4758	-0.94626	1.07489	1.19864
20	60	0	74	0	1	0					1
60	60	40	38	0	1	0					1	-1.09928	-0.12195	0.38333	0.773	-1.18563	-0.45546
40	60	40	29	0	1	0					1	-0.04823	-0.93695	1.78765	-0.94626	1.07489	0.3659
60	40	40	28	0	1	1					4	-1.60292	0.31702	0.56308	-1.63132	0.33918	-0.87184
60	60	60	24	0	1	0					2	-0.45544	2.71383	-0.31091	-0.64299	0.24418	0.3659
60	60	60	29	0	1	1					4	-1.55905	-0.57947	0.0793	-1.02478	-1.32222	1.18726
60	80	40	37	0	1	0					2	1.45621	0.96141	1.22357	0.63045	-0.74069	0.75949
0	80	40	77	0	1	0					1
20	20	20	29	0	1	1					4	-0.01963	2.12183	0.40517	-0.68225	-0.95437
40	60	20	61	0	1	0					1
40	40	0	43	0	1	0					0
80	100	60	37	0	1	1					4	-0.9003	0.11059	0.77059	0.773	-1.18563	1.17587
60	40	40	23	0	1	1					4	1.26665	1.50339	-2.20276	-0.33972	-0.58652	2.00862
40	60	80	35	0	1	1					3	0.59668	1.5924	1.79058	-0.94626	1.07489	0.77088
80	60	80	52	0	1	1					4
20	40	60	42	0	1	1					4
	60	40	26	0	1	0					2	-0.44538	-0.70107	0.26897	0.14536	-0.6636	-0.03909
20	100	20	54	0	1	1					4
40	40	60	44	0	1	0					0
40	60	60	25	0	1	1					4	-1.11945	1.14052	0.98715	-1.28879	0.70704	0.3659
40	80	60	49	0	1	0					1
20	80	80	47	0	1	0					1
40	40	100	24	0	1	0					1	-0.52507	2.65328	-0.27763	-0.80371	0.62995	-0.45546
80	80	80	39	0	1	0					1	1.06189	0.29061	0.74595	-0.94626	1.07489	-0.03909
60	60	100	18	1		1	0.85401	0.04772	0.33724	-0.34753	4
20	100	80	22	1	0	1	0.50818	-0.33401	1.02546	0.87972	4
80	80	40	18	1	0	0	-0.88017	-0.62771	1.00887	-0.20818	1
40	60	20	25	1	0	1	-0.186	-0.42415	0.84247	-1.0355	4
20	60	40	55	1	0	0					1
40	80	0	32	1	0	1	-0.53182	-0.06569	-0.98424	-0.33501	4
40	60	40	24	1	0	0	1.89653	0.6745	-0.41772	0.17382	0
20	40	60	23	1	0	1	0.50818	-0.90872	-0.31503	-0.54789	4
20	60	20	22	1	0	1	0.16235	1.22383	-1.96926	0.6627	5
40	40	20	23	1	0	1	-1.57435	1.21114	0.4164	-0.44484	5
40	60	60	20	1	0	0	-0.186	1.73508	-0.7287	0.36836	2
40	20	60	35	1	0	1	-0.87765	0.58647	1.55118	-0.23765	4
20	40	20	23	1	0	1	-0.186	-0.81858	-1.05785	-0.46644	4
60	60	40	22	1	0	1	-0.87765	-0.07838	-1.00584	-0.83411	3
60	80	20	21	1	0	1	1.20487	0.02445	0.33365	-0.43202	4
40	80	40	23	1	0	1	-0.52931	0.20263	-1.12505	-0.74615	4
20	80	20	21	1	0	1	-1.57435	1.78585	0.85175	-0.48277	4
0	40	80	28	1	0	1	1.20487	-0.07838	1.43944	-0.12041	4
60	60	20	56	1	0	0					2
60	60	100	37	1	0	1	0.50818	-0.89603	1.91689	0.10383	4
40	100	20	24	1	0	1	-0.87765	-0.14314	-0.99556	1.12173	4
40	60	20	18	1	0	1	1.20235	0.01176	1.18367	0.09265	4
20	100	40	25	1	0	1	1.89653	0.50902	0.94466	-1.09747	4
40	100	20	21	1	0	0		-0.81858	0.61042	-0.61566	1
40	80	60	44	1	0	1					4
100	0	20	25	1	0	1	-1.57435	-0.053	0.61846	-0.60004	4
40	100	40	37	1	0	0	1.20235	1.12099	-0.35632	1.47817	2
40	20	40	23	1	0	1	-1.226	0.03714	-0.67383	-1.45973	4
80	100	60	18	1	0	1	-0.88017	2.27041	-0.29019	0.833	4
60	60	40	29	1	0	0	0.50818		1.20017	0.91831	1
40	100	20	21	1	0	1	0.51321	0.9682	1.14367	-1.47646	5
60	80	40	27	1	0	1	-0.88017	-0.61502	1.17075	0.61247	4
40	80	40	27	1	0	1	-1.22852	0.59705	0.61799	-0.80293	4
60	60	20	23	1	0	1	-0.18348	2.18027	-0.06779	-0.02396	4
80	80	100	33	1	0	0	-0.88017	-0.83127	0.26958	-0.53475	2
0	80	80	21	1	0	1	0.5107	1.79854	-0.34146	0.4564	4
0	20	40	28	1	0	0	0.50314	-0.55026	-0.17361	1.63361	2
80	100	60	21	1	0	1	0.16487	2.20565	0.6338	-0.7801	4
20	60	20	33	1	0	1	-0.88017	0.40618	0.67729	-0.45517	4
60	40	40	19	1	0	1	-0.18851	-0.81858	-0.88628	-1.13096	4
60	100	60	28	1	0	1	1.89653	-0.00093	0.34539	-1.88263	4
60	100	40	58	1	0	0					1
40	60	60	23	1	0	1	-0.52931	0.12517	-0.33017	-0.97081	4
60	80	60	25	1	0	1	-1.57435	-0.07838	-0.98498	-1.17802	4
20	80	20	24	1	0	1	1.19983	-0.06569	0.3931	-0.21825	5
60	40	40	22	1	0	1	0.50818	-0.89603	-0.77725	-0.58088	3
60	40	100	19	1	0	0	-1.22852	0.47094	-0.29212	-1.1315	0
60	60	20	18	1	0	1	1.20235	0.04772	-1.31647	-1.25197	4
60	100	40	46	1	1	1					4
60	60	40	29	1	1	1	-0.53434	-0.52487	-0.04832	0.36275	4
40	80	80	55	1	1	1					5
40	60	40	29	1	1	0	-0.53686	-1.09959			0
20	60	60	51	1	1	1					4
60	100	20	59	1	1	0					1
60	100	40	65	1	1	0					1
40	60	80	49	1	1	0					1
60	80	20	29	1	1	1	0.50314	-0.26925	0.88955	-1.81466	3
60	80	20	51	1	1	1					4
80	80	80	56	1	1	0					1
60	60	60	43	1	1	0					1
60	60	40	28	1	1	1	-1.57435	0.40618	0.29273	-0.24233	4
40	60	40	54	1	1	0					2
80	60	60	47	1	1	1					4
40	20	40	32	1	1	1	-1.22852	-0.15584	-0.92578	-0.19266	4
0	60	60	59	1	1	0					1
40	80	40	33	1	1	1	1.20235	-1.3679	0.41392	0.09917	4
80	80	60	22	1	1	0	0.50818	-0.83127	-0.90791	0.87836	1
60	60	20	27	1	1	1	-0.88017	0.58647	0.67945	1.87973	4
20	60	80	41	1	1	0					0
40	40	40	35	1	1	0	0.16235	-1.3679	1.41581	0.43199	0
20	80	40	59	1	1	0					1
80	60	80	40	1	1	0	-0.88017	-0.81858	1.87362	1.43841	1
20	100	20	28	1	1	1	0.50818	0.73926	-0.37954	0.83485	4
20	40	0	59	1	1	1					3
40	60	40	46	1	1	0					1
40	100	40	47	1	1	0					1
100	60	40	58	1	1	0					1
40	80	40	47	1	1	1					4
40	100	60	54	1	1	1					3
60	80	20	26	1	1	1	0.50818	-0.09108	0.15105	-0.23718	4
20	100	60	57	1	1	0					1
80	60	0	19	1	1	0	0.1548	1.73378	0.44673	-0.52153	1
40	40	40	34	1	1	0	-0.88269	-1.3679	-2.12929	2.17604	0
60	60	40	51	1	1	0					1
40	100	60	39	1	1	0	1.89653	-0.35939	0.10979	1.55318	1
40	40	20	52	1	1	0					1
0	80	80	19	1	1	1	1.89653	-0.15584	-0.35978	0.87143	4
60	40	20	23	1	1	0	-0.88017	0.20263	-0.09885	-0.25376	0
60	80	40	36	1	1	0	1.5507	-0.35939	-0.46835	2.83915	0
60	80	80	59	1	1	1					4
60	100	60	26	1	1	0	0.50314	0.60974	0.16726	1.08913	2
60	100	80	50	1	1	0					1
40	100	60	31	1	1	1	-1.57435	-0.81858	-0.25232	-0.39536	4
20	20	60	21	1	1	0	-1.22852	-0.83127	-1.24058	0.86897	1
0	40	20	30	1	1	1	-0.88017	-0.14314			4
40	100	60	45	1	1	1					4
40	100	40	25	1	1	1	0.50314	-1.3679	0.60424	1.48316	4
60	60	40	38	1	1	1	0.16235	-0.3467	0.08684	-0.49587	4
60	40	40	27	1	1	1	0.5107	-1.09959	2.32356	0.17726	4
60	80	40	30	1	1	0	1.89653	3.48248	-1.87807	0.00428	0
100	40	20	43	1	1	0					1
100	60	100	42	1	1	0					1
60	40	60	56	1	1	0					0
20	60	20	48	1	1	0					1
60	80	40	39	1	1	0	0.1548	-1.09959	-1.12637	0.73198	0
60	80	80	38	1	1	0	-0.88269	-0.81858	-1.30687	-1.06189	0
80	80	100	35	1	1	1	-0.88017	-0.42415	-0.39695	0.08228	4
40	20	40	27	1	1	1	0.85904	-0.83127	0.97427	-0.13363	4
40	40	60	52	1	1	1					4
40	40	20	31	1	1	0	-0.88269	-1.08689	-1.17006	1.87997	0
40	60	20	30	1	1	0	-0.88017	-0.83127	-0.73848	-0.3292	0
40	40	40	40	1	1	1	-0.186	-1.3679	2.23851	2.75384	4
80	60	0	27	1	1	1	-0.186	-1.3679	-0.85193	-0.4279	4
80	100	60	26	1	1	1	-0.186	0.48364	-0.18317	-1.18611	4
20	40	20	20	1	1	1	0.50314	0.85479	0.27151	-0.67663	4
100	60	60	25	1	1	1	0.15983	-0.81858	0.16343	-1.0361	3
40	80	40	50	1	1	1					4
40	20	0	35	1	1	0	0.50314	-0.00093	-2.66307	0.25575	0
80	60	40	52	1	1	1					4
80	60	60	54	1	1	0					1
40	80	80	21	1	1	0	1.89653	1.78585	-0.41919	-0.59187	0
60	80	20	56	1	1	0					1

## Sheet: Study 2 notes
Men	0
Women	1
